# Supplementary material for: Application of Cloning-Free Genome Engineering to Escherichia coli
Source: Microorganisms. 2023 Jan 15;11(1):215. doi: 10.3390/microorganisms11010215 (PMC9866961; doi:10.3390/microorganisms11010215)
Supplement: Supplementary file 1 [file microorganisms-11-00215-s001.zip]

Archive with 1 entries (1 files):
- microorganisms-2143849-supplementary.pdf
